# Supplementary material for: High resolution structures define divergent and convergent mechanisms of archaeal proteasome activation
Source: Commun Biol. 2023 Jul 15;6:733. doi: 10.1038/s42003-023-05123-3 (PMC10349882; doi:10.1038/s42003-023-05123-3)
Supplement: Supplementary file 8 — Supplementary Data 1 [file 42003_2023_5123_MOESM8_ESM.xlsx]

## Sheet: Figure 2
e		WT						ΔI59
	Control	0.859933	1.10513	1.03494	0.945758	0.943978	1.11026	1.98168	1.25369	1.45445	2.37429	2.61435	2.30804
	PA26	3.71012	3.98115	3.85577	2.14054	2.03266	2.01108	1.79521	2.05726	2.04245
	PAN	3.6189	3.7268	3.74177	3.24724	2.67184	2.8013	1.26952	0.976248	0.868498	1.7004	2.13914	1.7534

## Sheet: Figure 3
b
		WT			V24F
	Control	0.898433	1.02788	1.07369	13.6712	12.897	13.0421
	PA26	5.3102	5.70718	5.40033	9.34393	9.27188	8.45998
	PAN	4.56272	5.34193	5.64773	13.7756	12.3743	11.4044
c
		WT			A154F
	Control	0.859933	1.10513	1.03494	3.70618	3.52759	3.85764
	PA26	3.71012	3.98115	3.85577	2.35846	2.20691	1.74503
	PAN	3.6189	3.7268	3.74177	2.71882	2.85017	2.40225
d
		WT				V24Y
	Control	1.03846	1.13732	0.824224	0.989027	9.51887	10.1663	10.1333	8.62003
	PA26	5.5302	4.17034	5.0522	5.73623	6.33238	6.13685	5.94896	5.95657
	PAN	5.20049	3.74177	3.29669	3.74997	10.6081	10.4888	11.3114	10.9153

## Sheet: Figure 4
c
		WT			E25A
	Control	0.952098	1.0465	1.0014	2.81912	2.8605	2.84345
	PA26	2.71951	2.28659	1.95649	2.86123	2.25457	2.23533
	PAN	3.02252	2.97562	2.73784	2.72636	2.24385	2.15891

## Sheet: Figure 6
r
		WT			I12A			I12F			I12T
	Control	1.09194	1.12067	0.787389	2.90435	2.72544	2.68561	2.13696	2.11343	1.74821	5.64193	5.97372	5.89816
	PA26	5.71921	5.8133	5.69371	2.60015	2.66998	2.65675	1.34079	1.34912	1.4046	2.73358	2.661	2.91518
	PAN	2.95172	2.25198	2.26981	4.71584	4.55171	4.48203	1.30635	1.12357	1.43522	5.10146	5.28375	5.21707
s
		WT			T13A			T13I
	Control	0.885361	1.0472	1.06744	3.0509	3.43425	4.09353	4.72014	5.0537	5.46359
	PA26	7.73284	8.05412	8.30329	4.10981	4.13245	4.41683	6.33402	6.28168	6.50115
	PAN	5.05913	4.31161	4.68224	1.27682	1.29234	1.40339	7.04407	7.00354	7.02616
